# Supplementary material for: BS148 Reduces the Aggressiveness of Metastatic Melanoma via Sigma-2 Receptor Targeting
Source: Int J Mol Sci. 2023 Jun 2;24(11):9684. doi: 10.3390/ijms24119684 (PMC10253401; doi:10.3390/ijms24119684)
Supplement: Supplementary file 1 [file ijms-24-09684-s001.zip]

Archive with 1 entries (1 files):
- ijms-2327444-supplementary.pdf
